# Supplementary material for: Comprehensive Analysis of Disease Pathology in Immunocompetent and Immunocompromised Hosts following Pulmonary SARS-CoV-2 Infection
Source: Biomedicines. 2022 Jun 7;10(6):1343. doi: 10.3390/biomedicines10061343 (PMC9219777; doi:10.3390/biomedicines10061343)
Supplement: Supplementary file 1 [file biomedicines-10-01343-s001.zip]

Archive with 1 entries (1 files):
- biomedicines-1707129-supplementary.pdf
